# Supplementary material for: Effects of Confined Microenvironments with Protein Coating, Nanotopography, and TGF-β Inhibitor on Nasopharyngeal Carcinoma Cell Migration through Channels
Source: J Funct Biomater. 2024 Sep 11;15(9):263. doi: 10.3390/jfb15090263 (PMC11433299; doi:10.3390/jfb15090263)
Supplement: Supplementary file 1 [file jfb-15-00263-s001.zip]

Archive with 2 entries (2 files):
- Confined Cell Migration-Supplementary Materials.pdf
- Confined Cell Migration-Supplementary Movie SV1.mp4
